# Supplementary material for: Perihematomal Edema and Clinical Outcome in Intracerebral Hemorrhage Related to Different Oral Anticoagulants
Source: J Clin Med. 2021 May 21;10(11):2234. doi: 10.3390/jcm10112234 (PMC8196746; doi:10.3390/jcm10112234)
Supplement: Supplementary file 1 [file jcm-10-02234-s001.zip]

Archive with 1 entries (1 files):
- jcm-1189614-supplementary.pdf
